# Supplementary material for: Effect of Potassium Supplementation on Endothelial Function: A Systematic Review and Meta-Analysis of Intervention Studies
Source: Nutrients. 2023 Feb 8;15(4):853. doi: 10.3390/nu15040853 (PMC9961878; doi:10.3390/nu15040853)
Supplement: Supplementary file 1 [file nutrients-15-00853-s001.zip]

Archive with 1 entries (1 files):
- nutrients-2171610-supplementary.pdf
